# Supplementary material for: Discovery of the genus Formosiepyris Terayama, (Hymenoptera, Bethylidae) in Vietnam, with a description of a new species
Source: Zookeys. 2015 Jun 8;(507):25–30. doi: 10.3897/zookeys.507.9773 (PMC4490217; doi:10.3897/zookeys.507.9773)
Supplement: XML Treatment for Formosiepyris [file zookeys.507.9773-treatment1.xml]

<!DOCTYPE tp:taxon-treatment
  PUBLIC "-//TaxonX//DTD Taxonomic Treatment Publishing DTD v0 20100105//EN" "tax-treatment-NSO.dtd">
<tp:taxon-treatment xmlns:tp="http://www.plazi.org/taxpub"><tp:treatment-meta><kwd-group><label>Taxon classification</label><kwd><named-content content-type="kingdom">Animalia</named-content></kwd><kwd><named-content content-type="order">Hymenoptera</named-content></kwd><kwd><named-content content-type="family">Bethylidae</named-content></kwd></kwd-group><mixed-citation publication-type="journal"><person-group><name><surname>Tsujii</surname><given-names>Kentaro</given-names></name><name><surname>Mita</surname><given-names>Toshiharu</given-names></name><name><surname>Terayama</surname><given-names>Mamoru</given-names></name><name><surname>Pham</surname><given-names>Hong Thai</given-names></name><name><surname>Okajima</surname><given-names>Shûji</given-names></name></person-group><article-title>Discovery of the genus <italic><tp:taxon-name><tp:taxon-name-part taxon-name-part-type="genus">Formosiepyris</tp:taxon-name-part></tp:taxon-name></italic> Terayama, (<tp:taxon-name><tp:taxon-name-part taxon-name-part-type="order">Hymenoptera</tp:taxon-name-part></tp:taxon-name>, <tp:taxon-name><tp:taxon-name-part taxon-name-part-type="family">Bethylidae</tp:taxon-name-part></tp:taxon-name>) in Vietnam, with a description of a new species</article-title><source>Zookeys</source><day>8</day><month>6</month><year>2015</year><volume>2015</volume><issue>507</issue><fpage>25</fpage><lpage>30</lpage><pub-id pub-id-type="doi">10.3897/zookeys.507.9773</pub-id></mixed-citation></tp:treatment-meta><tp:nomenclature><label>Genus</label><tp:taxon-name>
                        <tp:taxon-name-part taxon-name-part-type="genus">Formosiepyris</tp:taxon-name-part>
                    </tp:taxon-name><tp:taxon-authority>Terayama, 2004</tp:taxon-authority><tp:nomenclature-citation-list><tp:nomenclature-citation><tp:taxon-name><tp:taxon-name-part taxon-name-part-type="genus">Formosiepyris</tp:taxon-name-part></tp:taxon-name><comment> Terayama, 2004: 91. Type species: <italic><tp:taxon-name><tp:taxon-name-part taxon-name-part-type="genus">Formosiepyris</tp:taxon-name-part> <tp:taxon-name-part taxon-name-part-type="species">marishi</tp:taxon-name-part></tp:taxon-name></italic> Terayama, 2004.</comment></tp:nomenclature-citation></tp:nomenclature-citation-list></tp:nomenclature><tp:treatment-sec sec-type="Diagnosis"><title>Diagnosis.</title><p>Head rounded; mandible with three or four teeth; median lobe of clypeus rounded or triangular; lateral lobe of clypeus undeveloped; eye covered with minute <!--PageBreak-->setae, large and convex; antenna with 13 antennomeres; posterior margin of pronotal disc and mesoscutum with transverse groove; posterolateral corner of propodeal disc with two pairs of small projections (<xref ref-type="bibr" rid="B5">Terayama 2004</xref>).</p></tp:treatment-sec><tp:treatment-sec sec-type="Distribution"><title>Distribution.</title><p>Oriental region and Afrotropical region (Species listed in the latter are not identified) (<xref ref-type="bibr" rid="B5">Terayama 2004</xref>; <xref ref-type="bibr" rid="B7">Xu and He 2005</xref>; <xref ref-type="bibr" rid="B4">Mugrabi and Azevedo 2010</xref>; <xref ref-type="bibr" rid="B2">Azevedo et al. 2010</xref>).</p></tp:treatment-sec><tp:treatment-sec sec-type="Host"><title>Host.</title><p>Unknown (<xref ref-type="bibr" rid="B5">Terayama 2004</xref>; <xref ref-type="bibr" rid="B7">Xu and He 2005</xref>).</p></tp:treatment-sec><ref-list><ref id="B5"><mixed-citation xmlns:xlink="http://www.w3.org/1999/xlink" xlink:type="simple"><person-group><name name-style="western"><surname>Terayama</surname><given-names>M</given-names></name></person-group> (<year>2004</year>) <article-title><italic><tp:taxon-name><tp:taxon-name-part taxon-name-part-type="genus">Formosiepyris</tp:taxon-name-part></tp:taxon-name></italic>, a new genus of the family <tp:taxon-name><tp:taxon-name-part taxon-name-part-type="family">Bethylidae</tp:taxon-name-part></tp:taxon-name> (<tp:taxon-name><tp:taxon-name-part taxon-name-part-type="order">Hymenoptera</tp:taxon-name-part></tp:taxon-name>, <tp:taxon-name><tp:taxon-name-part taxon-name-part-type="superfamily">Chrysidoidea</tp:taxon-name-part></tp:taxon-name>) from the Oriental Region, with a proposal of a new synonymy of genus.</article-title> <source>The Research Bulletin of Kanto Gakuen University, Liberal Arts</source> <volume>12</volume>: <fpage>91</fpage>–<lpage>99</lpage>.</mixed-citation></ref><ref id="B7"><mixed-citation xmlns:xlink="http://www.w3.org/1999/xlink" xlink:type="simple"><person-group><name name-style="western"><surname>Xu</surname><given-names>Z</given-names></name><name name-style="western"><surname>He</surname><given-names>J</given-names></name></person-group> (<year>2005</year>) <article-title>A new species of <italic><tp:taxon-name><tp:taxon-name-part taxon-name-part-type="genus">Formosiepyris</tp:taxon-name-part></tp:taxon-name></italic> Terayama, 2004 (<tp:taxon-name><tp:taxon-name-part taxon-name-part-type="order">Hymenoptera</tp:taxon-name-part></tp:taxon-name>: <tp:taxon-name><tp:taxon-name-part taxon-name-part-type="family">Bethylidae</tp:taxon-name-part></tp:taxon-name>) from China.</article-title> <source>Zootaxa</source> <volume>959</volume>: <fpage>1</fpage>–<lpage>4</lpage>.</mixed-citation></ref><ref id="B4"><mixed-citation xmlns:xlink="http://www.w3.org/1999/xlink" xlink:type="simple"><person-group><name name-style="western"><surname>Mugrabi</surname><given-names>DF</given-names></name><name name-style="western"><surname>Azevedo</surname><given-names>CO</given-names></name></person-group> (<year>2010</year>) <article-title><tp:taxon-name><tp:taxon-name-part taxon-name-part-type="class">Insecta</tp:taxon-name-part></tp:taxon-name>, <tp:taxon-name><tp:taxon-name-part taxon-name-part-type="order">Hymenoptera</tp:taxon-name-part></tp:taxon-name>, <tp:taxon-name><tp:taxon-name-part taxon-name-part-type="family">Bethylidae</tp:taxon-name-part></tp:taxon-name>: Range extension and filling gaps in Madagascar.</article-title> <source>Check List</source> <volume>6</volume>: <fpage>62</fpage>–<lpage>63</lpage>.</mixed-citation></ref><ref id="B2"><mixed-citation xmlns:xlink="http://www.w3.org/1999/xlink" xlink:type="simple"><person-group><name name-style="western"><surname>Azevedo</surname><given-names>CO</given-names></name><name name-style="western"><surname>Alencar</surname><given-names>IDCC</given-names></name><name name-style="western"><surname>Barbosa</surname><given-names>DN</given-names></name></person-group> (<year>2010</year>) <article-title>Order <tp:taxon-name><tp:taxon-name-part taxon-name-part-type="order">Hymenoptera</tp:taxon-name-part></tp:taxon-name>, family <tp:taxon-name><tp:taxon-name-part taxon-name-part-type="family">Bethylidae</tp:taxon-name-part></tp:taxon-name>.</article-title> <source>Arthropod Fauna of UAE</source> <volume>3</volume>: <fpage>388</fpage>–<lpage>411</lpage>.</mixed-citation></ref></ref-list></tp:taxon-treatment>
