# Supplementary material for: Discovery of the genus Formosiepyris Terayama, (Hymenoptera, Bethylidae) in Vietnam, with a description of a new species
Source: Zookeys. 2015 Jun 8;(507):25–30. doi: 10.3897/zookeys.507.9773 (PMC4490217; doi:10.3897/zookeys.507.9773)
Supplement: XML Treatment for Formosiepyris vietnamensis [file zookeys.507.9773-treatment2.xml]

<!DOCTYPE tp:taxon-treatment
  PUBLIC "-//TaxonX//DTD Taxonomic Treatment Publishing DTD v0 20100105//EN" "tax-treatment-NSO.dtd">
<tp:taxon-treatment xmlns:tp="http://www.plazi.org/taxpub"><tp:treatment-meta><kwd-group><label>Taxon classification</label><kwd><named-content content-type="kingdom">Animalia</named-content></kwd><kwd><named-content content-type="order">Hymenoptera</named-content></kwd><kwd><named-content content-type="family">Bethylidae</named-content></kwd></kwd-group><mixed-citation publication-type="journal"><person-group><name><surname>Tsujii</surname><given-names>Kentaro</given-names></name><name><surname>Mita</surname><given-names>Toshiharu</given-names></name><name><surname>Terayama</surname><given-names>Mamoru</given-names></name><name><surname>Pham</surname><given-names>Hong Thai</given-names></name><name><surname>Okajima</surname><given-names>Shûji</given-names></name></person-group><article-title>Discovery of the genus <italic><tp:taxon-name><tp:taxon-name-part taxon-name-part-type="genus">Formosiepyris</tp:taxon-name-part></tp:taxon-name></italic> Terayama, (<tp:taxon-name><tp:taxon-name-part taxon-name-part-type="order">Hymenoptera</tp:taxon-name-part></tp:taxon-name>, <tp:taxon-name><tp:taxon-name-part taxon-name-part-type="family">Bethylidae</tp:taxon-name-part></tp:taxon-name>) in Vietnam, with a description of a new species</article-title><source>Zookeys</source><day>8</day><month>6</month><year>2015</year><volume>2015</volume><issue>507</issue><fpage>25</fpage><lpage>30</lpage><pub-id pub-id-type="doi">10.3897/zookeys.507.9773</pub-id></mixed-citation></tp:treatment-meta><tp:nomenclature><tp:taxon-name>
                        <tp:taxon-name-part taxon-name-part-type="genus">Formosiepyris</tp:taxon-name-part>
                        <tp:taxon-name-part taxon-name-part-type="species">vietnamensis</tp:taxon-name-part>
                        <object-id xmlns:xlink="http://www.w3.org/1999/xlink" content-type="zoobank" xlink:type="simple">http://zoobank.org/BDE59050-88E1-4EC3-93C0-556D41100590</object-id>
                    </tp:taxon-name><tp:taxon-authority>Tsujii, Mita, Terayama, Pham &amp; Okajima</tp:taxon-authority><tp:taxon-status xmlns:xlink="http://www.w3.org/1999/xlink" xlink:type="simple">sp. n.</tp:taxon-status><xref ref-type="fig" rid="F1">Figs 1–5</xref></tp:nomenclature><tp:treatment-sec sec-type="Type"><title>Type.</title><p>Holotype: male, Vietnam, Lam Dong Prov., Da Lat, near Tuyen Lam Lake, <named-content xmlns:xlink="http://www.w3.org/1999/xlink" content-type="dwc:verbatimCoordinates" xlink:type="simple">11°53'00.1"N, 108°24'29.9"E</named-content>, ca. 1420m, 15. III. 2013, collected by yellow pan trap, K. Tsujii leg.</p></tp:treatment-sec><tp:treatment-sec sec-type="Diagnosis"><title>Diagnosis.</title><p>Mandible with three teeth; anterior margin of clypeus rounded (Fig. <xref ref-type="fig" rid="F1">1</xref>); surface between median carina and inner submedian carina of propodeum without longitudinal striae; second metasomal tergite with sparse small punctures, and with smooth interspaces except anterior 2/5 sparsely microreticulate (Fig. <xref ref-type="fig" rid="F1">5</xref>).</p><fig id="F1" position="float" orientation="portrait"><label>Figures 1–5.</label><caption><p><italic><tp:taxon-name><tp:taxon-name-part taxon-name-part-type="genus">Formosiepyris</tp:taxon-name-part> <tp:taxon-name-part taxon-name-part-type="species">vietnamensis</tp:taxon-name-part></tp:taxon-name></italic> sp. n., holotype male. <bold>1</bold> Head in full face view <bold>2</bold> head in lateral view <bold>3</bold> forewing in dorsal view <bold>4</bold> mesosoma in dorsal view <bold>5</bold> metasoma in dorsal view.</p></caption><graphic xmlns:xlink="http://www.w3.org/1999/xlink" xlink:href="zookeys-507-025-g001.jpg" position="float" orientation="portrait" xlink:type="simple" id="oo_44897.jpg"/></fig></tp:treatment-sec><tp:treatment-sec sec-type="Description of male"><title>Description of male.</title><p>Measurements. HL 0.99 mm; HW 1.10 mm; WF 0.58 mm; LM 1.96 mm; LPD; 0.65 mm; WPD, 0.78 mm; FWL 2.78 mm; TL 4.90 mm. EL 0.56 mm; Malar space 0.89 mm. Hind wing 2.08 mm. Hind leg 2.68 mm.</p><p>Coloration. Body black, except dark brown apical half of mandible and yellowish brown tarsi. Wings faintly tinged with brown.</p><p>Head. Head 0.9 times as long as wide, with convex posterior margin in frontal view; frons and vertex densely and strongly punctated and microreticulate interspaces; maximum diameter of punctures ca. 0.3–0.5 mm. Posteroventral corner of gena forming dully projection (Fig. <xref ref-type="fig" rid="F1">2</xref>). Mandible with three teeth (Fig. <xref ref-type="fig" rid="F1">1</xref>). Anterior margin of clypeus rounded. The ratio of first five antennomeres as follows; 16: 7: 11: 11: 11. WF 1.05 times EL. Ocelli forming obtuse triangle; OOL 1.24 times WOT.</p><p>Mesosoma (Fig. <xref ref-type="fig" rid="F1">4</xref>). Pronotum punctated with microreticulate interspaces; punctures sparser than head; median longitudinal carina absent. Scutum punctated with microreticulate interspaces. Propodeal disc 0.83 times as long as wide, with five discal carinae; surfaces between carinae of propodeum without longitudinal striae; posterolateral corner of propodeal disc with two pairs of distinct projection; sublateral carina present. Hind femur 5.6 times as long as wide in lateral view. Hind leg with two tibial spurs as long as half of first tarsomere. Tarsal claws simple. Fore wing with short metacarpus, 0.4 times as long as pterostigma; transverse-median vein convex posteriorly.</p><p>Metasoma. First tergite 0.5 times as long as wide, smooth; second tergite 0.5 times as long as wide; second and third tergites punctated with sparsely located small punctures and smooth interspaces except microreticulated anterior 2/5 (Fig. <xref ref-type="fig" rid="F1">5</xref>).</p><p>Female. Unknown.</p><!--PageBreak--><!--PageBreak--></tp:treatment-sec><tp:treatment-sec sec-type="Etymology"><title>Etymology.</title><p>The specific name is from the type locality, Vietnam.</p></tp:treatment-sec><tp:treatment-sec sec-type="Hosts"><title>Hosts.</title><p>Unknown.</p></tp:treatment-sec><tp:treatment-sec sec-type="Distribution"><title>Distribution.</title><p>Oriental region: Vietnam (Lam Dong Province).</p></tp:treatment-sec><tp:treatment-sec sec-type="Remarks"><title>Remarks.</title><p>This species is similar to <italic><tp:taxon-name><tp:taxon-name-part taxon-name-part-type="genus">Formosiepyris</tp:taxon-name-part> <tp:taxon-name-part taxon-name-part-type="species">marishi</tp:taxon-name-part></tp:taxon-name></italic> based on the convex posterior margin of the head in full-face view; having a punctated pronotum with microreticulate interspaces; punctures on pronotum sparser than those on head; and absence of longitudinal striae on propodeum surface between median carina and inner submedian carina. However, this species can be distinguished from <italic><tp:taxon-name><tp:taxon-name-part taxon-name-part-type="genus">Formosiepyris</tp:taxon-name-part> <tp:taxon-name-part taxon-name-part-type="species">marishi</tp:taxon-name-part></tp:taxon-name></italic> by having a weakly rounded anterior margin of the clypeus; head wider than long; ocelli forming an obtuse triangle; second antennomere shorter than third antennomere; and second and third tergites with small sparsely located punctures and smooth interspaces, except for microreticulated anterior 2/5.</p></tp:treatment-sec></tp:taxon-treatment>
